# Supplementary material for: Accurate Classification of Differential Expression Patterns in a Bayesian Framework With Robust Normalization for Multi-Group RNA-Seq Count Data
Source: Bioinform Biol Insights. 2019 Jul 8;13:1177932219860817. doi: 10.1177/1177932219860817 (PMC6614939; doi:10.1177/1177932219860817)
Supplement: Additional3_xyz19222d459e214 – Supplemental material for Accurate Classification of Differential Expression Patterns in a Bayesian Framework With Robust Normalization for Multi-Group RNA-Seq Count Data [file Additional3_xyz19222d459e214.xlsx]

## Sheet: Sheet1
	AUC values
	PG1	1/3	0.5	0.5	0.6	0.6	0.7	0.8
	PG2	1/3	0.3	0.4	0.2	0.3	0.2	0.1
	PG3	1/3	0.2	0.1	0.2	0.1	0.1	0.1
	PDEG = 0.05
	EEE-baySeq	90.3855	90.4295	90.4513	90.4853	90.4634	90.4658	90.5589
	SSS-baySeq	90.3713	90.3967	90.4079	90.4346	90.4272	90.4574	90.584
	E-baySeq	90.3827	90.3926	90.3863	90.382	90.3707	90.3665	90.4457
	M-baySeq	90.4127	90.4468	90.3998	90.3994	90.4173	90.4447	90.5209
	EEE-EBSeq	85.7614	85.8684	85.8259	85.8615	85.7835	85.8159	85.9166
	SSS-EBSeq	85.7702	85.8733	85.8271	85.8552	85.7873	85.8028	85.9268
	S-EBSeq	85.7676	85.8543	85.7841	85.8099	85.726	85.7059	85.7678
	M-EBSeq	85.715	85.8198	85.7606	85.8087	85.734	85.7316	85.8344
	PDEG = 0.25
	EEE-baySeq	90.3815	90.3805	90.4847	90.4824	90.4914	90.6306	90.7599
	SSS-baySeq	90.3542	90.3945	90.4861	90.4897	90.504	90.6583	90.7746
	E-baySeq	90.3856	90.2374	90.2362	90.0357	90.0026	89.7111	89.0132
	M-baySeq	90.4048	90.3417	90.3802	90.3138	90.2748	90.21	89.9572
	EEE-EBSeq	85.8044	85.8665	85.911	85.9268	85.9586	85.9334	86.0549
	SSS-EBSeq	85.8124	85.8611	85.9262	85.9432	85.9775	85.975	86.1198
	S-EBSeq	85.8162	85.6144	85.4927	85.3373	85.3036	84.7449	84.0157
	M-EBSeq	85.7715	85.7489	85.7445	85.6894	85.6974	85.4654	85.1909

## Sheet: Sheet2
	Accuracies
	PG1	1/3	0.5	0.5	0.6	0.6	0.7	0.8
	PG2	1/3	0.3	0.4	0.2	0.3	0.2	0.1
	PG3	1/3	0.2	0.1	0.2	0.1	0.1	0.1
	PDEG = 0.05
	EEE-baySeq	96.9695	97.0039	97.015	97.0075	97.0199	97.0378	97.0728
	SSS-baySeq	96.9698	97.0043	97.0094	97.0003	97.0084	97.0391	97.077
	E-baySeq	96.973	97.006	97.0046	96.9937	97.001	97.0213	97.048
	M-baySeq	96.9703	97.0081	97.0075	97.0046	97.0051	97.0317	97.0508
	EEE-EBSeq	93.8165	93.8306	93.8482	93.8552	93.8813	93.8802	93.8999
	SSS-EBSeq	93.8178	93.8215	93.8475	93.8543	93.8802	93.8786	93.9037
	S-EBSeq	93.7918	93.7891	93.8057	93.8025	93.8317	93.811	93.8212
	M-EBSeq	93.8587	93.8607	93.8956	93.8816	93.9052	93.9088	93.9293
	PDEG = 0.25
	EEE-baySeq	87.3576	87.4389	87.5565	87.5677	87.6599	87.7964	88.0564
	SSS-baySeq	87.349	87.445	87.5954	87.5946	87.6604	87.8128	88.0763
	E-baySeq	87.3695	87.3293	87.3854	87.2988	87.3222	87.206	87.0843
	M-baySeq	87.3567	87.3832	87.4616	87.4298	87.4727	87.4743	87.5006
	EEE-EBSeq	84.6005	84.7191	84.8441	84.8857	84.9419	85.0842	85.3705
	SSS-EBSeq	84.6077	84.7174	84.8605	84.9092	84.9656	85.1147	85.4261
	S-EBSeq	84.6144	84.3768	84.2687	84.1016	84.0564	83.5096	82.7591
	M-EBSeq	84.6536	84.6669	84.7455	84.7043	84.7352	84.6154	84.4855

## Sheet: Sheet3
	Computation times (in seconds)
	PG1	1/3	0.5	0.5	0.6	0.6	0.7	0.8
	PG2	1/3	0.3	0.4	0.2	0.3	0.2	0.1
	PG3	1/3	0.2	0.1	0.2	0.1	0.1	0.1
	PDEG = 0.05
	EEE-baySeq	667.406	675.163	666.964	667.368	665.585	664.712	664.573
	SSS-baySeq	681.035	691.491	682.91	683.638	679.417	680.405	680.494
	E-baySeq	655.091	665.291	655.536	654.203	652.708	654.674	653.705
	M-baySeq	650.523	651.123	648.725	683.683	649.359	653.226	650.037
	EEE-EBSeq	319.91	331.782	315.628	322.459	322.126	321.054	318.94
	SSS-EBSeq	331.679	349.364	336.079	342.885	334.902	339.81	336.669
	S-EBSeq	309.301	328.458	311.998	315.566	310.33	314.749	310.48
	M-EBSeq	300.971	303.428	298.681	312.979	307.613	303.184	313.35
	PDEG = 0.25
	EEE-baySeq	666.612	653.473	665.761	667.72	662.604	672.318	671.801
	SSS-baySeq	678.451	668.424	677.316	679.055	675.761	696.722	694.524
	E-baySeq	653.516	642.366	654.346	654.942	652.96	661.839	661.766
	M-baySeq	659.226	656.776	660.007	659.589	657.462	646.688	617.895
	EEE-EBSeq	252.019	247.105	266.212	271.639	264.788	272.95	288.451
	SSS-EBSeq	261.509	265.222	281.801	290.786	277.939	301.913	315.253
	S-EBSeq	242.87	240.753	239.81	264.235	256.002	265.852	283.438
	M-EBSeq	247.371	243.363	247.158	252.279	247.779	261.094	258.482

## Sheet: Sheet4
Confusion matrices under PDEG = 0.05
		PG1 = 1/3	PG2 = 1/3	PG3 = 1/3					PG1 = 0.5	PG2 = 0.3	PG3 = 0.2					PG1 = 0.5	PG2 = 0.4	PG3 = 0.1					PG1 = 0.6	PG2 = 0.2	PG3 = 0.2					PG1 = 0.6	PG2 = 0.3	PG3 = 0.1					PG1 = 0.7	PG2 = 0.2	PG3 = 0.1					PG1 = 0.8	PG2 = 0.1	PG3 = 0.1
EEE-baySeq	nonDEG	DEG_G1	DEG_G2	DEG_G3	Total		EEE-baySeq	nonDEG	DEG_G1	DEG_G2	DEG_G3	Total		EEE-baySeq	nonDEG	DEG_G1	DEG_G2	DEG_G3	Total		EEE-baySeq	nonDEG	DEG_G1	DEG_G2	DEG_G3	Total		EEE-baySeq	nonDEG	DEG_G1	DEG_G2	DEG_G3	Total		EEE-baySeq	nonDEG	DEG_G1	DEG_G2	DEG_G3	Total		EEE-baySeq	nonDEG	DEG_G1	DEG_G2	DEG_G3	Total
nonDEG	9476.07	92.08	93.43	93.15	9754.73		nonDEG	9477.64	136.31	83.33	56.17	9753.45		nonDEG	9477.66	136	110.25	28.38	9752.29		nonDEG	9476.81	161.6	56.68	56.48	9751.57		nonDEG	9477.76	161.9	84.11	28.24	9752.01		nonDEG	9476.91	186.43	56.91	28.36	9748.61		nonDEG	9477.21	212.07	28.36	28.43	9746.07
DEG_G1	7.83	74.43	0.21	0.16	82.63		DEG_G1	8.99	113.02	0.27	0.22	122.5		DEG_G1	8.77	113.27	0.33	0.06	122.43		DEG_G1	9.44	137.79	0.19	0.16	147.58		DEG_G1	9.26	137.42	0.27	0.1	147.05		DEG_G1	10.26	162.85	0.18	0.21	173.5		DEG_G1	11.13	187.11	0.08	0.09	198.41
DEG_G2	7.38	0.22	73.04	0.2	80.84		DEG_G2	7.17	0.37	66.2	0.06	73.8		DEG_G2	7.4	0.44	89.09	0.03	96.96		DEG_G2	7.02	0.34	42.94	0.14	50.44		DEG_G2	7.26	0.39	65.3	0.11	73.06		DEG_G2	6.77	0.39	42.7	0.08	49.94		DEG_G2	5.69	0.4	21.5	0.01	27.6
DEG_G3	7.68	0.23	0.27	73.41	81.59		DEG_G3	6.18	0.22	0.15	43.53	50.08		DEG_G3	6.07	0.22	0.27	21.48	28.04		DEG_G3	6.69	0.23	0.16	43.21	50.29		DEG_G3	5.66	0.23	0.24	21.51	27.64		DEG_G3	6.03	0.25	0.16	21.32	27.76		DEG_G3	5.95	0.29	0.04	21.46	27.74
DEG_all	0.04	0.04	0.05	0.08	0.21		DEG_all	0.02	0.08	0.05	0.02	0.17		DEG_all	0.1	0.07	0.06	0.05	0.28		DEG_all	0.04	0.04	0.03	0.01	0.12		DEG_all	0.06	0.06	0.08	0.04	0.24		DEG_all	0.03	0.08	0.05	0.03	0.19		DEG_all	0.02	0.13	0.02	0.01	0.18
SSS-baySeq	nonDEG	DEG_G1	DEG_G2	DEG_G3	Total		SSS-baySeq	nonDEG	DEG_G1	DEG_G2	DEG_G3	Total		SSS-baySeq	nonDEG	DEG_G1	DEG_G2	DEG_G3	Total		SSS-baySeq	nonDEG	DEG_G1	DEG_G2	DEG_G3	Total		SSS-baySeq	nonDEG	DEG_G1	DEG_G2	DEG_G3	Total		SSS-baySeq	nonDEG	DEG_G1	DEG_G2	DEG_G3	Total		SSS-baySeq	nonDEG	DEG_G1	DEG_G2	DEG_G3	Total
nonDEG	9476.31	92.57	93.39	92.91	9755.18		nonDEG	9477.98	136.72	83.27	56.22	9754.19		nonDEG	9477.7	136.49	110.37	28.34	9752.9		nonDEG	9476.9	161.89	56.94	56.77	9752.5		nonDEG	9477.03	162.02	84.41	28.26	9751.72		nonDEG	9476.85	186.41	56.69	28.37	9748.32		nonDEG	9477.18	211.46	28.43	28.48	9745.55
DEG_G1	7.59	73.94	0.2	0.13	81.86		DEG_G1	8.54	112.7	0.3	0.19	121.73		DEG_G1	8.78	112.79	0.4	0.06	122.03		DEG_G1	9.37	137.52	0.18	0.18	147.25		DEG_G1	9.66	137.3	0.27	0.11	147.34		DEG_G1	10.24	162.79	0.18	0.19	173.4		DEG_G1	11.13	187.71	0.1	0.1	199.04
DEG_G2	7.42	0.24	73.06	0.22	80.94		DEG_G2	6.93	0.32	66.24	0.06	73.55		DEG_G2	7.3	0.41	88.91	0.02	96.64		DEG_G2	7	0.32	42.71	0.15	50.18		DEG_G2	7.29	0.4	65.02	0.11	72.82		DEG_G2	6.66	0.47	42.93	0.07	50.13		DEG_G2	5.6	0.4	21.41	0.01	27.42
DEG_G3	7.56	0.21	0.31	73.67	81.75		DEG_G3	6.53	0.21	0.14	43.51	50.39		DEG_G3	6.18	0.24	0.29	21.54	28.25		DEG_G3	6.69	0.22	0.13	42.9	49.94		DEG_G3	5.92	0.23	0.24	21.49	27.88		DEG_G3	6.17	0.22	0.14	21.34	27.87		DEG_G3	6.06	0.3	0.04	21.4	27.8
DEG_all	0.12	0.04	0.04	0.07	0.27		DEG_all	0.02	0.05	0.05	0.02	0.14		DEG_all	0.04	0.07	0.03	0.04	0.18		DEG_all	0.04	0.05	0.04	0	0.13		DEG_all	0.1	0.05	0.06	0.03	0.24		DEG_all	0.08	0.11	0.06	0.03	0.28		DEG_all	0.03	0.13	0.02	0.01	0.19
E-baySeq	nonDEG	DEG_G1	DEG_G2	DEG_G3	Total		E-baySeq	nonDEG	DEG_G1	DEG_G2	DEG_G3	Total		E-baySeq	nonDEG	DEG_G1	DEG_G2	DEG_G3	Total		E-baySeq	nonDEG	DEG_G1	DEG_G2	DEG_G3	Total		E-baySeq	nonDEG	DEG_G1	DEG_G2	DEG_G3	Total		E-baySeq	nonDEG	DEG_G1	DEG_G2	DEG_G3	Total		E-baySeq	nonDEG	DEG_G1	DEG_G2	DEG_G3	Total
nonDEG	9476.17	92.39	93.3	92.62	9754.48		nonDEG	9477.77	136.86	83.04	55.81	9753.48		nonDEG	9477.52	136.9	110.5	28.21	9753.13		nonDEG	9476.7	163.03	56.67	56.31	9752.71		nonDEG	9477.37	163.33	84.31	28.17	9753.18		nonDEG	9476.97	188.32	56.8	28.38	9750.47		nonDEG	9477.43	214.93	28.38	28.24	9748.98
DEG_G1	7.79	74.15	0.21	0.2	82.35		DEG_G1	8.53	112.45	0.29	0.2	121.47		DEG_G1	8.64	112.43	0.36	0.04	121.47		DEG_G1	9.36	136.36	0.2	0.2	146.12		DEG_G1	9.43	136.03	0.31	0.1	145.87		DEG_G1	10.13	161.05	0.21	0.19	171.58		DEG_G1	10.85	184.25	0.07	0.1	195.27
DEG_G2	7.42	0.24	73.12	0.23	81.01		DEG_G2	7.12	0.35	66.5	0.08	74.05		DEG_G2	7.43	0.42	88.84	0.03	96.72		DEG_G2	7.11	0.29	42.95	0.13	50.48		DEG_G2	7.19	0.38	65.1	0.09	72.76		DEG_G2	6.73	0.35	42.8	0.08	49.96		DEG_G2	5.64	0.4	21.48	0.01	27.53
DEG_G3	7.6	0.18	0.34	73.86	81.98		DEG_G3	6.51	0.27	0.13	43.88	50.79		DEG_G3	6.34	0.19	0.25	21.67	28.45		DEG_G3	6.8	0.27	0.14	43.36	50.57		DEG_G3	5.86	0.22	0.23	21.6	27.91		DEG_G3	6.1	0.21	0.14	21.31	27.76		DEG_G3	6.01	0.3	0.04	21.64	27.99
DEG_all	0.02	0.04	0.03	0.09	0.18		DEG_all	0.07	0.07	0.04	0.03	0.21		DEG_all	0.07	0.06	0.05	0.05	0.23		DEG_all	0.03	0.05	0.04	0	0.12		DEG_all	0.15	0.04	0.05	0.04	0.28		DEG_all	0.07	0.07	0.05	0.04	0.23		DEG_all	0.07	0.12	0.03	0.01	0.23
M-baySeq	nonDEG	DEG_G1	DEG_G2	DEG_G3	Total		M-baySeq	nonDEG	DEG_G1	DEG_G2	DEG_G3	Total		M-baySeq	nonDEG	DEG_G1	DEG_G2	DEG_G3	Total		M-baySeq	nonDEG	DEG_G1	DEG_G2	DEG_G3	Total		M-baySeq	nonDEG	DEG_G1	DEG_G2	DEG_G3	Total		M-baySeq	nonDEG	DEG_G1	DEG_G2	DEG_G3	Total		M-baySeq	nonDEG	DEG_G1	DEG_G2	DEG_G3	Total
nonDEG	9476.45	92.38	93.42	93.12	9755.37		nonDEG	9478.03	136.74	83.2	55.92	9753.89		nonDEG	9477.83	136.68	110.65	28.25	9753.41		nonDEG	9477.18	162.38	56.64	56.46	9752.66		nonDEG	9477.55	163.06	84.24	28.21	9753.06		nonDEG	9477.46	187.79	56.8	28.22	9750.27		nonDEG	9477.02	213.72	28.58	28.56	9747.88
DEG_G1	7.71	74.14	0.21	0.17	82.23		DEG_G1	8.54	112.61	0.28	0.18	121.61		DEG_G1	8.62	112.65	0.37	0.05	121.69		DEG_G1	9.3	137.04	0.21	0.18	146.73		DEG_G1	9.43	136.3	0.32	0.09	146.14		DEG_G1	9.8	161.48	0.18	0.21	171.67		DEG_G1	11.14	185.44	0.07	0.08	196.73
DEG_G2	7.33	0.22	73.04	0.24	80.83		DEG_G2	6.88	0.34	66.35	0.07	73.64		DEG_G2	7.4	0.47	88.65	0.02	96.54		DEG_G2	6.85	0.28	42.99	0.11	50.23		DEG_G2	7.08	0.36	65.11	0.11	72.66		DEG_G2	6.59	0.4	42.8	0.1	49.89		DEG_G2	5.54	0.36	21.28	0.01	27.19
DEG_G3	7.43	0.23	0.31	73.4	81.37		DEG_G3	6.51	0.23	0.14	43.82	50.7		DEG_G3	6.1	0.14	0.29	21.62	28.15		DEG_G3	6.63	0.26	0.12	43.25	50.26		DEG_G3	5.85	0.24	0.23	21.55	27.87		DEG_G3	6.09	0.23	0.17	21.43	27.92		DEG_G3	6.15	0.34	0.04	21.34	27.87
DEG_all	0.08	0.03	0.02	0.07	0.2		DEG_all	0.04	0.08	0.03	0.01	0.16		DEG_all	0.05	0.06	0.04	0.06	0.21		DEG_all	0.04	0.04	0.04	0	0.12		DEG_all	0.09	0.04	0.1	0.04	0.27		DEG_all	0.06	0.1	0.05	0.04	0.25		DEG_all	0.15	0.14	0.03	0.01	0.33
EEE-EBSeq	nonDEG	DEG_G1	DEG_G2	DEG_G3	Total		EEE-EBSeq	nonDEG	DEG_G1	DEG_G2	DEG_G3	Total		EEE-EBSeq	nonDEG	DEG_G1	DEG_G2	DEG_G3	Total		EEE-EBSeq	nonDEG	DEG_G1	DEG_G2	DEG_G3	Total		EEE-EBSeq	nonDEG	DEG_G1	DEG_G2	DEG_G3	Total		EEE-EBSeq	nonDEG	DEG_G1	DEG_G2	DEG_G3	Total		EEE-EBSeq	nonDEG	DEG_G1	DEG_G2	DEG_G3	Total
nonDEG	9094.86	62.86	63.85	64.54	9286.11		nonDEG	9094.76	93.88	57.69	38	9284.33		nonDEG	9095.49	93.6	76.58	19.11	9284.78		nonDEG	9095.57	111.85	39.02	38	9284.44		nonDEG	9098.23	111.54	58.1	19.29	9287.16		nonDEG	9096.93	130.04	39.01	19.24	9285.22		nonDEG	9096.58	147.81	19.47	19.53	9283.39
DEG_G1	133.5	96.67	2.33	2.46	234.96		DEG_G1	142.03	145.84	2.31	1.72	291.9		DEG_G1	142.33	146.17	3	0.76	292.26		DEG_G1	147.24	176.76	1.71	1.65	327.36		DEG_G1	148.36	177.01	2.42	0.88	328.67		DEG_G1	154.65	206.75	1.65	1.06	364.11		DEG_G1	160.34	237.44	0.87	0.95	399.6
DEG_G2	132.71	2.43	95.53	2.14	232.81		DEG_G2	130.54	3.01	85.23	1.21	219.99		DEG_G2	135.5	3.27	114.62	0.62	254.01		DEG_G2	124.44	3.14	56.11	1.49	185.18		DEG_G2	128.15	3.4	84.91	0.71	217.17		DEG_G2	122.85	3.82	56.17	0.5	183.34		DEG_G2	118.09	4.42	27.93	0.46	150.9
DEG_G3	133.04	1.98	2.31	94.59	231.92		DEG_G3	127.21	2.9	1.89	57.23	189.23		DEG_G3	121.65	2.77	2.16	28.54	155.12		DEG_G3	127.75	3.25	1.34	57.08	189.42		DEG_G3	120.22	3.26	1.71	27.98	153.17		DEG_G3	120.62	3.63	1.15	28.17	153.57		DEG_G3	120.07	4.04	0.67	28.04	152.82
DEG_all	4.89	3.06	2.98	3.27	14.2		DEG_all	5.46	4.37	2.88	1.84	14.55		DEG_all	5.03	4.19	3.64	0.97	13.83		DEG_all	5	5	1.82	1.78	13.6		DEG_all	5.04	4.79	2.86	1.14	13.83		DEG_all	4.95	5.76	2.02	1.03	13.76		DEG_all	4.92	6.29	1.06	1.02	13.29
SSS-EBSeq	nonDEG	DEG_G1	DEG_G2	DEG_G3	Total		SSS-EBSeq	nonDEG	DEG_G1	DEG_G2	DEG_G3	Total		SSS-EBSeq	nonDEG	DEG_G1	DEG_G2	DEG_G3	Total		SSS-EBSeq	nonDEG	DEG_G1	DEG_G2	DEG_G3	Total		SSS-EBSeq	nonDEG	DEG_G1	DEG_G2	DEG_G3	Total		SSS-EBSeq	nonDEG	DEG_G1	DEG_G2	DEG_G3	Total		SSS-EBSeq	nonDEG	DEG_G1	DEG_G2	DEG_G3	Total
nonDEG	9094.9	62.86	63.92	64.41	9286.09		nonDEG	9094.07	93.95	57.91	38.05	9283.98		nonDEG	9095.5	93.65	76.54	19.11	9284.8		nonDEG	9095.64	111.83	39.04	38	9284.51		nonDEG	9098.31	111.55	58.1	19.26	9287.22		nonDEG	9097	130.18	38.99	19.32	9285.49		nonDEG	9096.96	147.73	19.53	19.57	9283.79
DEG_G1	133.52	96.63	2.28	2.44	234.87		DEG_G1	142.63	145.73	2.29	1.69	292.34		DEG_G1	142.51	146.1	2.99	0.78	292.38		DEG_G1	146.82	176.65	1.7	1.66	326.83		DEG_G1	148.4	176.87	2.45	0.87	328.59		DEG_G1	154.55	206.58	1.65	1.06	363.84		DEG_G1	159.95	237.49	0.85	0.94	399.23
DEG_G2	132.67	2.4	95.48	2.14	232.69		DEG_G2	130.29	2.99	85.1	1.21	219.59		DEG_G2	135.59	3.28	114.67	0.64	254.18		DEG_G2	124.62	3.17	56.06	1.49	185.34		DEG_G2	127.65	3.43	84.84	0.71	216.63		DEG_G2	122.84	3.79	56.16	0.46	183.25		DEG_G2	117.61	4.38	27.9	0.46	150.35
DEG_G3	132.91	1.99	2.3	94.77	231.97		DEG_G3	127.67	2.9	1.85	57.25	189.67		DEG_G3	121.49	2.74	2.15	28.48	154.86		DEG_G3	128.08	3.27	1.37	57.08	189.8		DEG_G3	120.55	3.26	1.71	28	153.52		DEG_G3	120.59	3.6	1.14	28.12	153.45		DEG_G3	120.64	4.07	0.67	28.02	153.4
DEG_all	5	3.12	3.02	3.24	14.38		DEG_all	5.34	4.43	2.85	1.8	14.42		DEG_all	4.91	4.23	3.65	0.99	13.78		DEG_all	4.84	5.08	1.83	1.77	13.52		DEG_all	5.09	4.89	2.9	1.16	14.04		DEG_all	5.02	5.85	2.06	1.04	13.97		DEG_all	4.84	6.33	1.05	1.01	13.23
S-EBSeq	nonDEG	DEG_G1	DEG_G2	DEG_G3	Total		S-EBSeq	nonDEG	DEG_G1	DEG_G2	DEG_G3	Total		S-EBSeq	nonDEG	DEG_G1	DEG_G2	DEG_G3	Total		S-EBSeq	nonDEG	DEG_G1	DEG_G2	DEG_G3	Total		S-EBSeq	nonDEG	DEG_G1	DEG_G2	DEG_G3	Total		S-EBSeq	nonDEG	DEG_G1	DEG_G2	DEG_G3	Total		S-EBSeq	nonDEG	DEG_G1	DEG_G2	DEG_G3	Total
nonDEG	9099.15	63.1	64.02	64.37	9290.64		nonDEG	9098.38	94.05	58.08	38.15	9288.66		nonDEG	9100.15	93.69	76.65	19.12	9289.61		nonDEG	9098.7	112.49	38.94	38.03	9288.16		nonDEG	9101.39	112.16	58.17	19.38	9291.1		nonDEG	9100.79	131.2	38.98	19.16	9290.13		nonDEG	9100.86	149.22	19.36	19.59	9289.03
DEG_G1	131.41	96.5	2.3	2.41	232.62		DEG_G1	141.4	145.64	2.26	1.66	290.96		DEG_G1	140.93	146.22	3.03	0.76	290.94		DEG_G1	146.08	176.16	1.73	1.69	325.66		DEG_G1	147.38	176.44	2.49	0.87	327.18		DEG_G1	154.08	205.72	1.69	1.07	362.56		DEG_G1	158.82	236.02	0.94	0.97	396.75
DEG_G2	131.03	2.36	95.31	2.14	230.84		DEG_G2	129.33	3.03	84.86	1.16	218.38		DEG_G2	134.13	3.3	114.66	0.63	252.72		DEG_G2	123.59	3.21	56.2	1.48	184.48		DEG_G2	126.84	3.4	84.8	0.68	215.72		DEG_G2	120.6	3.77	56.16	0.46	180.99		DEG_G2	116.81	4.3	28.01	0.4	149.52
DEG_G3	132.2	2	2.31	94.91	231.42		DEG_G3	125.57	2.82	1.86	57.19	187.44		DEG_G3	119.88	2.66	2.15	28.53	153.22		DEG_G3	126.76	3.19	1.33	57.1	188.38		DEG_G3	119.36	3.24	1.67	27.89	152.16		DEG_G3	119.6	3.52	1.12	28.21	152.45		DEG_G3	118.55	3.99	0.66	28.04	151.24
DEG_all	5.21	3.04	3.06	3.17	14.48		DEG_all	5.32	4.46	2.94	1.84	14.56		DEG_all	4.91	4.13	3.51	0.96	13.51		DEG_all	4.87	4.95	1.8	1.7	13.32		DEG_all	5.03	4.76	2.87	1.18	13.84		DEG_all	4.93	5.79	2.05	1.1	13.87		DEG_all	4.96	6.47	1.03	1	13.46
M-EBSeq	nonDEG	DEG_G1	DEG_G2	DEG_G3	Total		M-EBSeq	nonDEG	DEG_G1	DEG_G2	DEG_G3	Total		M-EBSeq	nonDEG	DEG_G1	DEG_G2	DEG_G3	Total		M-EBSeq	nonDEG	DEG_G1	DEG_G2	DEG_G3	Total		M-EBSeq	nonDEG	DEG_G1	DEG_G2	DEG_G3	Total		M-EBSeq	nonDEG	DEG_G1	DEG_G2	DEG_G3	Total		M-EBSeq	nonDEG	DEG_G1	DEG_G2	DEG_G3	Total
nonDEG	9092.17	62.73	63.77	64.38	9283.05		nonDEG	9090.71	94.3	57.61	37.72	9280.34		nonDEG	9091.44	93.82	76.51	18.91	9280.68		nonDEG	9090.97	112.84	38.79	37.76	9280.36		nonDEG	9093.71	112.36	57.82	19.02	9282.91		nonDEG	9091.24	131.57	38.77	19.09	9280.67		nonDEG	9090.49	149.89	19.31	19.37	9279.06
DEG_G1	134.48	96.71	2.32	2.46	235.97		DEG_G1	144.47	145.33	2.38	1.78	293.96		DEG_G1	144.12	145.86	3.19	0.79	293.96		DEG_G1	149.4	175.63	1.72	1.69	328.44		DEG_G1	150.75	176.14	2.56	0.91	330.36		DEG_G1	158.25	205.37	1.77	1.08	366.47		DEG_G1	164.74	235.33	0.97	1.01	402.05
DEG_G2	133.68	2.43	95.52	2.11	233.74		DEG_G2	131.19	3.1	85.36	1.22	220.87		DEG_G2	137.08	3.44	114.62	0.63	255.77		DEG_G2	125.61	3.22	56.36	1.44	186.63		DEG_G2	128.97	3.55	85.09	0.71	218.32		DEG_G2	123.68	3.88	56.25	0.48	184.29		DEG_G2	119.01	4.5	28.13	0.41	152.05
DEG_G3	133.68	2.03	2.35	94.78	232.84		DEG_G3	128.2	2.88	1.8	57.51	190.39		DEG_G3	122.32	2.66	2.07	28.65	155.7		DEG_G3	128.88	3.27	1.29	57.29	190.73		DEG_G3	121.47	3.18	1.63	28.23	154.51		DEG_G3	121.89	3.56	1.11	28.24	154.8		DEG_G3	120.78	4.08	0.63	28.17	153.66
DEG_all	4.99	3.1	3.04	3.27	14.4		DEG_all	5.43	4.39	2.85	1.77	14.44		DEG_all	5.04	4.22	3.61	1.02	13.89		DEG_all	5.14	5.04	1.84	1.82	13.84		DEG_all	5.1	4.77	2.9	1.13	13.9		DEG_all	4.94	5.62	2.1	1.11	13.77		DEG_all	4.98	6.2	0.96	1.04	13.18
Confusion matrices under PDEG = 0.25
		PG1 = 1/3	PG2 = 1/3	PG3 = 1/3					PG1 = 0.5	PG2 = 0.3	PG3 = 0.2					PG1 = 0.5	PG2 = 0.4	PG3 = 0.1					PG1 = 0.6	PG2 = 0.2	PG3 = 0.2					PG1 = 0.6	PG2 = 0.3	PG3 = 0.1					PG1 = 0.7	PG2 = 0.2	PG3 = 0.1					PG1 = 0.8	PG2 = 0.1	PG3 = 0.1
EEE-baySeq	nonDEG	DEG_G1	DEG_G2	DEG_G3	Total		EEE-baySeq	nonDEG	DEG_G1	DEG_G2	DEG_G3	Total		EEE-baySeq	nonDEG	DEG_G1	DEG_G2	DEG_G3	Total		EEE-baySeq	nonDEG	DEG_G1	DEG_G2	DEG_G3	Total		EEE-baySeq	nonDEG	DEG_G1	DEG_G2	DEG_G3	Total		EEE-baySeq	nonDEG	DEG_G1	DEG_G2	DEG_G3	Total		EEE-baySeq	nonDEG	DEG_G1	DEG_G2	DEG_G3	Total
nonDEG	7442.84	393.9	398.59	393.44	8628.77		nonDEG	7443.37	573.33	359.53	247.32	8623.55		nonDEG	7443.71	573.05	467.38	129.07	8613.21		nonDEG	7442.98	673.86	246.38	246.8	8610.02		nonDEG	7443.01	673.44	356.4	128.76	8601.61		nonDEG	7441.69	771.82	245.29	128.44	8587.24		nonDEG	7441.43	866.6	126.87	128.6	8563.5
DEG_G1	19.39	432.44	3.06	3.12	458.01		DEG_G1	25.22	669.14	4.23	2.78	701.37		DEG_G1	25.35	669.08	5.38	1.71	701.52		DEG_G1	30.28	817.73	3.57	3.62	855.2		DEG_G1	29.65	818.36	5.28	1.75	855.04		DEG_G1	34.26	970.08	3.86	2.21	1010.41		DEG_G1	38.66	1126.28	2.62	2.7	1170.26
DEG_G2	19.36	3.24	427.8	3.48	453.88		DEG_G2	18.11	4.07	383.6	1.88	407.66		DEG_G2	21.65	5.19	525.16	1.33	553.33		DEG_G2	13.78	3.84	248.39	1.62	267.63		DEG_G2	17.87	5.05	386.39	1.08	410.39		DEG_G2	13.95	4.49	249.54	0.8	268.78		DEG_G2	9.82	3.04	119.97	0.52	133.35
DEG_G3	19.3	3.14	3.26	432.68	458.38		DEG_G3	13.27	2.99	2.24	247.78	266.28		DEG_G3	9.22	2.31	1.76	117.7	130.99		DEG_G3	12.94	4.11	1.43	247.67	266.15		DEG_G3	9.37	2.67	1.64	118.23	131.91		DEG_G3	9.97	2.97	0.99	118.33	132.26		DEG_G3	9.94	3.45	0.3	117.96	131.65
DEG_all	0.11	0.28	0.29	0.28	0.96		DEG_all	0.03	0.47	0.4	0.24	1.14		DEG_all	0.07	0.37	0.32	0.19	0.95		DEG_all	0.02	0.46	0.23	0.29	1		DEG_all	0.1	0.48	0.29	0.18	1.05		DEG_all	0.13	0.64	0.32	0.22	1.31		DEG_all	0.15	0.63	0.24	0.22	1.24
SSS-baySeq	nonDEG	DEG_G1	DEG_G2	DEG_G3	Total		SSS-baySeq	nonDEG	DEG_G1	DEG_G2	DEG_G3	Total		SSS-baySeq	nonDEG	DEG_G1	DEG_G2	DEG_G3	Total		SSS-baySeq	nonDEG	DEG_G1	DEG_G2	DEG_G3	Total		SSS-baySeq	nonDEG	DEG_G1	DEG_G2	DEG_G3	Total		SSS-baySeq	nonDEG	DEG_G1	DEG_G2	DEG_G3	Total		SSS-baySeq	nonDEG	DEG_G1	DEG_G2	DEG_G3	Total
nonDEG	7443.59	394.78	398.9	393.84	8631.11		nonDEG	7443.01	571.71	359.79	247.65	8622.16		nonDEG	7442.48	570.22	465.38	128.75	8606.83		nonDEG	7442.76	670.89	246.7	246.82	8607.17		nonDEG	7442.75	672.06	357.15	129.36	8601.32		nonDEG	7440.95	768.86	245.9	128.66	8584.37		nonDEG	7440.83	863.01	127.31	129.1	8560.25
DEG_G1	19.1	431.72	3.1	3.47	457.39		DEG_G1	25.49	670.53	4.08	2.88	702.98		DEG_G1	25.81	671.9	5.23	1.63	704.57		DEG_G1	30.36	820.71	3.32	3.62	858.01		DEG_G1	29.66	819.91	5.06	1.69	856.32		DEG_G1	34.84	973.22	3.73	2.12	1013.91		DEG_G1	39.06	1129.86	2.69	2.7	1174.31
DEG_G2	19.07	3.28	427.57	3.36	453.28		DEG_G2	18.11	4.35	383.56	1.87	407.89		DEG_G2	22.18	5.17	527.05	1.29	555.69		DEG_G2	13.68	3.77	248.22	1.56	267.23		DEG_G2	18.01	4.92	385.72	1.11	409.76		DEG_G2	14.2	4.45	248.96	0.82	268.43		DEG_G2	9.97	3.11	119.46	0.47	133.01
DEG_G3	19.17	3.01	3.14	432.02	457.34		DEG_G3	13.37	3	2.2	247.4	265.97		DEG_G3	9.42	2.23	1.96	118.11	131.72		DEG_G3	13.15	4.17	1.49	247.77	266.58		DEG_G3	9.46	2.69	1.82	117.66	131.63		DEG_G3	9.93	2.9	1.01	118.15	131.99		DEG_G3	10.02	3.43	0.3	117.48	131.23
DEG_all	0.07	0.21	0.29	0.31	0.88		DEG_all	0.02	0.41	0.37	0.2	1		DEG_all	0.11	0.48	0.38	0.22	1.19		DEG_all	0.05	0.46	0.27	0.23	1.01		DEG_all	0.12	0.42	0.25	0.18	0.97		DEG_all	0.08	0.57	0.4	0.25	1.3		DEG_all	0.12	0.59	0.24	0.25	1.2
E-baySeq	nonDEG	DEG_G1	DEG_G2	DEG_G3	Total		E-baySeq	nonDEG	DEG_G1	DEG_G2	DEG_G3	Total		E-baySeq	nonDEG	DEG_G1	DEG_G2	DEG_G3	Total		E-baySeq	nonDEG	DEG_G1	DEG_G2	DEG_G3	Total		E-baySeq	nonDEG	DEG_G1	DEG_G2	DEG_G3	Total		E-baySeq	nonDEG	DEG_G1	DEG_G2	DEG_G3	Total		E-baySeq	nonDEG	DEG_G1	DEG_G2	DEG_G3	Total
nonDEG	7443.59	393.82	397.76	393.6	8628.77		nonDEG	7443.62	589.8	358.59	242.74	8634.75		nonDEG	7444.35	588.26	472.81	124.94	8630.36		nonDEG	7442.81	708.36	242.18	242.51	8635.86		nonDEG	7443.62	710.29	356.61	124.83	8635.35		nonDEG	7440.06	834.64	241.52	125.2	8641.42		nonDEG	7437.63	965.53	122.82	124.94	8650.92
DEG_G1	19.14	432.49	3.22	3.3	458.15		DEG_G1	24.89	652.5	4.76	3.04	685.19		DEG_G1	24.85	653.34	6.61	1.53	686.33		DEG_G1	30.48	783.26	4.07	4.39	822.2		DEG_G1	29.55	781.32	6.76	1.95	819.58		DEG_G1	35.6	907.23	5.43	2.76	951.02		DEG_G1	42.49	1027.09	3.77	3.77	1077.12
DEG_G2	18.89	3.29	428.48	3.43	454.09		DEG_G2	17.67	4.5	384.49	1.69	408.35		DEG_G2	20.92	6.08	518.72	1.13	546.85		DEG_G2	13.65	3.9	252.3	1.26	271.11		DEG_G2	16.99	5.67	384.97	0.67	408.3		DEG_G2	13.77	4.71	252.03	0.51	271.02		DEG_G2	9.9	3.44	122.96	0.25	136.55
DEG_G3	19.22	3.14	3.25	432.39	458		DEG_G3	13.65	2.7	1.7	252.32	270.37		DEG_G3	9.85	1.98	1.41	122.13	135.37		DEG_G3	13.02	4.13	1.12	251.51	269.78		DEG_G3	9.69	2.32	1.3	122.31	135.62		DEG_G3	10.42	2.86	0.59	121.28	135.15		DEG_G3	9.84	3.52	0.17	120.75	134.28
DEG_all	0.16	0.26	0.29	0.28	0.99		DEG_all	0.17	0.5	0.46	0.21	1.34		DEG_all	0.03	0.34	0.45	0.27	1.09		DEG_all	0.04	0.35	0.33	0.33	1.05		DEG_all	0.15	0.4	0.36	0.24	1.15		DEG_all	0.15	0.56	0.43	0.25	1.39		DEG_all	0.14	0.42	0.28	0.29	1.13
M-baySeq	nonDEG	DEG_G1	DEG_G2	DEG_G3	Total		M-baySeq	nonDEG	DEG_G1	DEG_G2	DEG_G3	Total		M-baySeq	nonDEG	DEG_G1	DEG_G2	DEG_G3	Total		M-baySeq	nonDEG	DEG_G1	DEG_G2	DEG_G3	Total		M-baySeq	nonDEG	DEG_G1	DEG_G2	DEG_G3	Total		M-baySeq	nonDEG	DEG_G1	DEG_G2	DEG_G3	Total		M-baySeq	nonDEG	DEG_G1	DEG_G2	DEG_G3	Total
nonDEG	7444.05	394.76	398.61	393.74	8631.16		nonDEG	7444.75	582.79	359.31	245.11	8631.96		nonDEG	7444.96	582.46	470.69	126.83	8624.94		nonDEG	7443.87	693.43	244.16	244.24	8625.7		nonDEG	7444.69	694.13	357.51	126.97	8623.3		nonDEG	7442.58	808.49	243.04	126.45	8620.56		nonDEG	7442.03	925.64	124.79	126.64	8619.1
DEG_G1	18.9	431.65	3.11	3.31	456.97		DEG_G1	24.61	659.66	4.53	2.88	691.68		DEG_G1	24.75	659.55	5.96	1.54	691.8		DEG_G1	29.54	798.47	3.93	3.86	835.8		DEG_G1	28.42	797.64	5.86	1.75	833.67		DEG_G1	33.5	933.63	4.79	2.53	974.45		DEG_G1	38.38	1067	3.11	3.34	1111.83
DEG_G2	18.94	3.32	427.82	3.44	453.52		DEG_G2	17.58	4.23	383.94	1.83	407.58		DEG_G2	21	5.73	521.45	1.19	549.37		DEG_G2	13.56	3.87	250.39	1.39	269.21		DEG_G2	17.34	5.38	384.87	0.95	408.54		DEG_G2	13.95	4.54	251.06	0.62	270.17		DEG_G2	9.71	3.4	121.61	0.35	135.07
DEG_G3	19.05	3.06	3.18	432.15	457.44		DEG_G3	12.97	2.9	1.88	249.97	267.72		DEG_G3	9.25	1.94	1.51	120.2	132.9		DEG_G3	12.91	3.88	1.24	250.25	268.28		DEG_G3	9.39	2.49	1.5	120.07	133.45		DEG_G3	9.9	2.83	0.76	120.16	133.65		DEG_G3	9.8	3.45	0.29	119.42	132.96
DEG_all	0.06	0.21	0.28	0.36	0.91		DEG_all	0.09	0.42	0.34	0.21	1.06		DEG_all	0.04	0.32	0.39	0.24	0.99		DEG_all	0.12	0.35	0.28	0.26	1.01		DEG_all	0.16	0.36	0.26	0.26	1.04		DEG_all	0.07	0.51	0.35	0.24	1.17		DEG_all	0.08	0.51	0.2	0.25	1.04
EEE-EBSeq	nonDEG	DEG_G1	DEG_G2	DEG_G3	Total		EEE-EBSeq	nonDEG	DEG_G1	DEG_G2	DEG_G3	Total		EEE-EBSeq	nonDEG	DEG_G1	DEG_G2	DEG_G3	Total		EEE-EBSeq	nonDEG	DEG_G1	DEG_G2	DEG_G3	Total		EEE-EBSeq	nonDEG	DEG_G1	DEG_G2	DEG_G3	Total		EEE-EBSeq	nonDEG	DEG_G1	DEG_G2	DEG_G3	Total		EEE-EBSeq	nonDEG	DEG_G1	DEG_G2	DEG_G3	Total
nonDEG	6893.31	253.26	255.63	252.84	7655.04		nonDEG	6898.9	375.65	230.27	156.41	7661.23		nonDEG	6898.73	377.56	300.18	80.25	7656.72		nonDEG	6901.98	446.94	154.45	157.15	7660.52		nonDEG	6901.36	449.18	228.05	80.81	7659.4		nonDEG	6905.95	519.24	155.24	81.72	7662.15		nonDEG	6910.72	587.96	79.05	80.47	7658.2
DEG_G1	200.64	523.05	18.55	18.57	760.81		DEG_G1	239.86	804.34	21.87	15.59	1081.66		DEG_G1	243.27	803.59	28.63	8.12	1083.61		DEG_G1	263.73	978	16.7	17.04	1275.47		DEG_G1	264.19	977.14	23.53	8.53	1273.39		DEG_G1	284.78	1152.3	18.27	9.73	1465.08		DEG_G1	310.05	1331.87	11.14	11.22	1664.28
DEG_G2	200.51	18.07	520.37	18.73	757.68		DEG_G2	192.83	24.01	466.64	11.51	694.99		DEG_G2	217.7	28.24	635.94	6.84	888.72		DEG_G2	165.6	23.37	305.83	8.88	503.68		DEG_G2	194.47	28.54	469.11	5.89	698.01		DEG_G2	167.19	27.19	304.61	4.57	503.56		DEG_G2	135.27	24.3	148.51	3.98	312.06
DEG_G3	200.56	18.49	18.46	523.3	760.81		DEG_G3	161.86	20.29	12.87	302.03	497.05		DEG_G3	133.87	14.77	13.03	146.14	307.81		DEG_G3	162.1	23.12	9.17	302.75	497.14		DEG_G3	132.94	17	10.48	146.56	306.98		DEG_G3	135.33	20.56	7.29	145.56	308.74		DEG_G3	136.57	23.11	3.47	145.95	309.1
DEG_all	5.96	20.13	19.99	19.56	65.64		DEG_all	6.55	25.71	18.35	14.46	65.07		DEG_all	6.42	25.84	22.22	8.65	63.13		DEG_all	6.59	28.56	13.85	14.18	63.18		DEG_all	7.04	28.13	18.83	8.2	62.2		DEG_all	6.75	30.71	14.59	8.42	60.47		DEG_all	7.39	32.76	7.83	8.38	56.36
SSS-EBSeq	nonDEG	DEG_G1	DEG_G2	DEG_G3	Total		SSS-EBSeq	nonDEG	DEG_G1	DEG_G2	DEG_G3	Total		SSS-EBSeq	nonDEG	DEG_G1	DEG_G2	DEG_G3	Total		SSS-EBSeq	nonDEG	DEG_G1	DEG_G2	DEG_G3	Total		SSS-EBSeq	nonDEG	DEG_G1	DEG_G2	DEG_G3	Total		SSS-EBSeq	nonDEG	DEG_G1	DEG_G2	DEG_G3	Total		SSS-EBSeq	nonDEG	DEG_G1	DEG_G2	DEG_G3	Total
nonDEG	6893.17	252.99	255.34	252.86	7654.36		nonDEG	6898.53	374.97	230.48	156.5	7660.48		nonDEG	6899.84	376.94	299.84	80.53	7657.15		nonDEG	6902.53	445.42	154.79	157.54	7660.28		nonDEG	6901.68	447.37	227.81	80.99	7657.85		nonDEG	6906.69	516.48	155.65	81.85	7660.67		nonDEG	6912.2	583.88	79.23	80.66	7655.97
DEG_G1	200.87	523.33	18.52	18.56	761.28		DEG_G1	240.24	804.81	21.77	15.61	1082.43		DEG_G1	242.89	804.13	28.36	8.12	1083.5		DEG_G1	262.81	979.8	16.43	16.93	1275.97		DEG_G1	263.41	978.86	23.23	8.45	1273.95		DEG_G1	284	1155.01	17.98	9.69	1466.68		DEG_G1	309.23	1336.06	11.04	11.04	1667.37
DEG_G2	200.79	18.03	520.7	18.71	758.23		DEG_G2	193.07	24.02	466.47	11.55	695.11		DEG_G2	217.41	27.9	636.32	6.88	888.51		DEG_G2	166.26	23.3	305.97	8.99	504.52		DEG_G2	195.02	28.42	469.51	5.92	698.87		DEG_G2	166.95	26.85	304.32	4.65	502.77		DEG_G2	134.45	24.21	148.34	3.99	310.99
DEG_G3	200.31	18.51	18.5	523.55	760.87		DEG_G3	161.66	20.31	12.99	301.93	496.89		DEG_G3	133.23	14.77	13.13	145.75	306.88		DEG_G3	161.89	23	9.28	302.61	496.78		DEG_G3	133.12	17.16	10.74	146.49	307.51		DEG_G3	135.56	20.65	7.44	145.45	309.1		DEG_G3	136.72	23.01	3.53	146.01	309.27
DEG_all	5.84	20.14	19.94	19.32	65.24		DEG_all	6.5	25.89	18.29	14.41	65.09		DEG_all	6.62	26.26	22.35	8.72	63.95		DEG_all	6.51	28.47	13.53	13.93	62.44		DEG_all	6.77	28.18	18.71	8.14	61.8		DEG_all	6.8	31.01	14.61	8.36	60.78		DEG_all	7.4	32.84	7.86	8.3	56.4
S-EBSeq	nonDEG	DEG_G1	DEG_G2	DEG_G3	Total		S-EBSeq	nonDEG	DEG_G1	DEG_G2	DEG_G3	Total		S-EBSeq	nonDEG	DEG_G1	DEG_G2	DEG_G3	Total		S-EBSeq	nonDEG	DEG_G1	DEG_G2	DEG_G3	Total		S-EBSeq	nonDEG	DEG_G1	DEG_G2	DEG_G3	Total		S-EBSeq	nonDEG	DEG_G1	DEG_G2	DEG_G3	Total		S-EBSeq	nonDEG	DEG_G1	DEG_G2	DEG_G3	Total
nonDEG	6893.89	253.14	255.43	253.09	7655.55		nonDEG	6878.14	390.72	227.89	151.26	7648.01		nonDEG	6865.66	391.48	303.51	75.57	7636.22		nonDEG	6849.27	475.42	148.52	151.49	7624.7		nonDEG	6843.91	476.69	224.3	76.18	7621.08		nonDEG	6795.48	566.22	148.2	76.12	7586.02		nonDEG	6715.03	655.07	73.05	74.55	7517.7
DEG_G1	201.1	523.46	18.52	18.58	761.66		DEG_G1	257.74	789.17	25.64	16.92	1089.47		DEG_G1	257.6	785.27	34.61	8.35	1085.83		DEG_G1	313.73	951.32	20.59	20.92	1306.56		DEG_G1	311.13	948.72	30.58	9.42	1299.85		DEG_G1	387.31	1107.63	25.59	12.67	1533.2		DEG_G1	493.16	1270.28	16.27	15.8	1795.51
DEG_G2	200.3	18.03	520.69	18.73	757.75		DEG_G2	189.62	25.27	464.6	10.4	689.89		DEG_G2	214.47	32.65	625.07	6.12	878.31		DEG_G2	166.79	23.7	306.22	7.2	503.91		DEG_G2	186.64	31.32	462.89	4.72	685.57		DEG_G2	160.83	28.85	300.77	3.52	493.97		DEG_G2	140.17	24.7	146.17	2.71	313.75
DEG_G3	199.93	18.52	18.51	523.38	760.34		DEG_G3	167.48	19.92	11.2	305.77	504.37		DEG_G3	154.98	13.66	11.32	150.86	330.82		DEG_G3	163.15	23.65	7.52	303.34	497.66		DEG_G3	150.7	16.82	8.52	150.1	326.14		DEG_G3	147.97	20.35	5.33	147.08	320.73		DEG_G3	142.5	23.48	2.3	144.43	312.71
DEG_all	5.76	19.85	19.85	19.22	64.68		DEG_all	7.02	24.92	20.67	15.65	68.26		DEG_all	7.28	26.94	25.49	9.1	68.81		DEG_all	7.06	25.9	17.15	17.05	67.16		DEG_all	7.62	26.44	23.71	9.57	67.34		DEG_all	8.41	26.95	20.11	10.61	66.08		DEG_all	9.14	26.47	12.21	12.51	60.33
M-EBSeq	nonDEG	DEG_G1	DEG_G2	DEG_G3	Total		M-EBSeq	nonDEG	DEG_G1	DEG_G2	DEG_G3	Total		M-EBSeq	nonDEG	DEG_G1	DEG_G2	DEG_G3	Total		M-EBSeq	nonDEG	DEG_G1	DEG_G2	DEG_G3	Total		M-EBSeq	nonDEG	DEG_G1	DEG_G2	DEG_G3	Total		M-EBSeq	nonDEG	DEG_G1	DEG_G2	DEG_G3	Total		M-EBSeq	nonDEG	DEG_G1	DEG_G2	DEG_G3	Total
nonDEG	6898.89	253.18	256.11	253.56	7661.74		nonDEG	6899.68	382.19	230.6	154.65	7667.12		nonDEG	6898.92	384.27	303.11	78.57	7664.87		nonDEG	6895.27	460.81	152.47	155.45	7664		nonDEG	6893.81	462.17	227.66	78.8	7662.44		nonDEG	6882.09	544.75	152.55	79.21	7658.6		nonDEG	6858.87	627.94	76.56	78.03	7641.4
DEG_G1	199.02	523.6	18.48	18.52	759.62		DEG_G1	242.45	797.94	23.19	15.89	1079.47		DEG_G1	244.48	796.27	30.68	8.14	1079.57		DEG_G1	273.99	965.3	18.09	18.54	1275.92		DEG_G1	273.99	964.24	26.15	8.99	1273.37		DEG_G1	312.44	1128.5	21.54	11.04	1473.52		DEG_G1	361.96	1295.55	13.17	13.22	1683.9
DEG_G2	198.44	17.81	520.12	18.6	754.97		DEG_G2	189.66	24.54	465.38	10.92	690.5		DEG_G2	214.48	29.96	631.44	6.58	882.46		DEG_G2	164.44	23.66	306.47	8.04	502.61		DEG_G2	190.53	30.39	467.35	5.26	693.53		DEG_G2	162.54	27.86	304.32	3.97	498.69		DEG_G2	134.69	24.44	148.22	3.22	310.57
DEG_G3	198.89	18.34	18.49	522.75	758.47		DEG_G3	161.65	19.99	12.18	303.69	497.51		DEG_G3	135.46	13.82	12.11	147.92	309.31		DEG_G3	159.78	23.38	8.35	303.39	494.9		DEG_G3	134.57	16.7	9.25	148.12	308.64		DEG_G3	135.78	20.44	6	146.63	308.85		DEG_G3	136.6	23.22	2.8	145.91	308.53
DEG_all	5.76	20.07	19.8	19.57	65.2		DEG_all	6.56	25.34	18.65	14.85	65.4		DEG_all	6.66	25.68	22.66	8.79	63.79		DEG_all	6.52	26.85	14.62	14.58	62.57		DEG_all	7.1	26.5	19.59	8.83	62.02		DEG_all	7.15	28.45	15.59	9.15	60.34		DEG_all	7.88	28.85	9.25	9.62	55.6

## Sheet: Sheet5
	actual FDR values
	PG1	1/3	0.5	0.5	0.6	0.6	0.7	0.8
	PG2	1/3	0.3	0.4	0.2	0.3	0.2	0.1
	PG3	1/3	0.2	0.1	0.2	0.1	0.1	0.1
	PDEG = 0.05
	EEE-baySeq	0.0931466	0.0905704	0.090019	0.0931778	0.0896702	0.0916439	0.0895499
	SSS-baySeq	0.092458	0.0894542	0.0900448	0.0930554	0.0923995	0.0918415	0.0894145
	E-baySeq	0.092731	0.0901114	0.0910148	0.0940119	0.0917289	0.0922109	0.0896966
	M-baySeq	0.0919033	0.0891745	0.0898299	0.0920912	0.0908203	0.0900757	0.0908933
	EEE-EBSeq	0.565794	0.565954	0.565287	0.564952	0.563343	0.563678	0.562744
	SSS-EBSeq	0.565718	0.566658	0.565298	0.564912	0.563275	0.563792	0.562521
	S-EBSeq	0.567114	0.568435	0.567705	0.568156	0.566288	0.568037	0.56781
	M-EBSeq	0.563327	0.564262	0.562532	0.563456	0.562011	0.562138	0.561147
	PDEG = 0.25
	EEE-baySeq	0.0423865	0.0411048	0.0405781	0.0409855	0.0407239	0.0412417	0.040742
	SSS-baySeq	0.0419183	0.0413368	0.0412813	0.0410608	0.0408918	0.0416687	0.0410729
	E-baySeq	0.0418397	0.041266	0.04062	0.041898	0.0412643	0.0440656	0.0461886
	M-baySeq	0.0415764	0.0403472	0.0400202	0.0408036	0.0401233	0.0415828	0.0419355
	EEE-EBSeq	0.259072	0.256953	0.256517	0.255554	0.255716	0.254026	0.251535
	SSS-EBSeq	0.259055	0.257025	0.256094	0.255294	0.255411	0.253547	0.250661
	S-EBSeq	0.258877	0.264328	0.268286	0.273876	0.275735	0.291774	0.316091
	M-EBSeq	0.257441	0.257257	0.257331	0.258788	0.259266	0.263818	0.271703

## Sheet: Sheet6
	Sensitivities
	PG1	1/3	0.5	0.5	0.6	0.6	0.7	0.8
	PG2	1/3	0.3	0.4	0.2	0.3	0.2	0.1
	PG3	1/3	0.2	0.1	0.2	0.1	0.1	0.1
	PDEG = 0.05
	EEE-baySeq	0.443792	0.44838	0.45074	0.45048	0.4515	0.4566	0.46228
	SSS-baySeq	0.443373	0.44758	0.4496	0.4488	0.45062	0.45706	0.46326
	E-baySeq	0.444491	0.44858	0.44878	0.44798	0.44838	0.453	0.4569
	M-baySeq	0.443273	0.44828	0.44884	0.44904	0.44898	0.45438	0.45828
	EEE-EBSeq	0.618164	0.62064	0.62126	0.6222	0.62206	0.62332	0.6263
	SSS-EBSeq	0.618283	0.62016	0.62126	0.62226	0.62206	0.62296	0.62624
	S-EBSeq	0.618902	0.62068	0.62148	0.62106	0.6215	0.62106	0.62276
	M-EBSeq	0.617784	0.61944	0.62108	0.62108	0.62058	0.62132	0.62366
	PDEG = 0.25
	EEE-baySeq	0.525438	0.527928	0.5322	0.533184	0.53656	0.54178	0.551172
	SSS-baySeq	0.524802	0.52834	0.53426	0.534236	0.536572	0.542632	0.552232
	E-baySeq	0.525738	0.523548	0.525596	0.52278	0.523308	0.519456	0.514684
	M-baySeq	0.524966	0.525116	0.528008	0.527268	0.528556	0.528808	0.529172
	EEE-EBSeq	0.69515	0.69504	0.696756	0.69654	0.696748	0.697476	0.700984
	SSS-EBSeq	0.695382	0.695192	0.697048	0.696876	0.697496	0.698384	0.702472
	S-EBSeq	0.695166	0.692036	0.69176	0.689804	0.6891	0.683748	0.678904
	M-EBSeq	0.694738	0.693024	0.69362	0.692508	0.692548	0.689396	0.686988

## Sheet: Sheet7
	Specificities
	PG1	1/3	0.5	0.5	0.6	0.6	0.7	0.8
	PG2	1/3	0.3	0.4	0.2	0.3	0.2	0.1
	PG3	1/3	0.2	0.1	0.2	0.1	0.1	0.1
	PDEG = 0.05
	EEE-baySeq	0.997586	0.997646	0.997648	0.997559	0.997659	0.997569	0.997601
	SSS-baySeq	0.997611	0.997682	0.997653	0.997568	0.997582	0.997563	0.997598
	E-baySeq	0.997597	0.99766	0.997634	0.997547	0.997618	0.997576	0.997624
	M-baySeq	0.997626	0.997687	0.997666	0.997598	0.997637	0.997627	0.997581
	EEE-EBSeq	0.957491	0.957378	0.957448	0.95746	0.957741	0.957606	0.957574
	SSS-EBSeq	0.957485	0.957308	0.957452	0.957471	0.957746	0.957613	0.957611
	S-EBSeq	0.957205	0.956946	0.957028	0.956969	0.957265	0.957013	0.956923
	M-EBSeq	0.957906	0.957724	0.957911	0.957758	0.958041	0.957978	0.957985
	PDEG = 0.25
	EEE-baySeq	0.992246	0.992449	0.992495	0.992397	0.992401	0.992225	0.992191
	SSS-baySeq	0.992346	0.992401	0.992331	0.992368	0.992367	0.992127	0.992111
	E-baySeq	0.992346	0.992483	0.99258	0.992375	0.992483	0.992008	0.991684
	M-baySeq	0.992408	0.992633	0.992661	0.992516	0.992625	0.992344	0.992271
	EEE-EBSeq	0.919011	0.919873	0.919847	0.920283	0.920203	0.920819	0.921459
	SSS-EBSeq	0.918989	0.91982	0.920001	0.920352	0.920239	0.920903	0.921656
	S-EBSeq	0.919089	0.917113	0.915445	0.913265	0.912539	0.906083	0.895368
	M-EBSeq	0.919729	0.919957	0.919856	0.919369	0.919175	0.917612	0.914516
