# Supplementary material for: Accurate Classification of Differential Expression Patterns in a Bayesian Framework With Robust Normalization for Multi-Group RNA-Seq Count Data
Source: Bioinform Biol Insights. 2019 Jul 8;13:1177932219860817. doi: 10.1177/1177932219860817 (PMC6614939; doi:10.1177/1177932219860817)
Supplement: Additional5_xyz19222be3d8dc9 – Supplemental material for Accurate Classification of Differential Expression Patterns in a Bayesian Framework With Robust Normalization for Multi-Group RNA-Seq Count Data [file Additional5_xyz19222be3d8dc9.xlsx]

## Sheet: Sheet1
	Cerebellum (CER)
	DE pipeline	nonDEG	DEG_G1	DEG_G2	DEG_G3	DEG_all	Total
	(a) five possible expression patterns
	EEE-baySeq	57746	8	30	250	3	58037
	SSS-baySeq	57736	13	17	271	0	58037
	E-baySeq	57782	13	17	225	0	58037
	M-baySeq	57876	7	17	137	0	58037
	EEE-EBSeq	57906	36	10	85	0	58037
	SSS-EBSeq	57908	37	11	81	0	58037
	S-EBSeq	57906	36	12	83	0	58037
	S-EBSeq*	57908	37	10	82	0	58037
	M-EBSeq	57897	44	16	80	0	58037
	(b) four possible expression patterns
	EEE-baySeq	57746	16	22	253	0	58037
	SSS-baySeq	57728	12	21	276	0	58037
	E-baySeq	57794	10	17	216	0	58037
	M-baySeq	57876	10	16	135	0	58037
	EEE-EBSeq	57907	36	10	84	0	58037
	SSS-EBSeq	57908	36	11	82	0	58037
	S-EBSeq	57904	38	12	83	0	58037
	S-EBSeq*	57910	37	9	81	0	58037
	M-EBSeq	57897	47	13	80	0	58037
	(c) common
	EEE-baySeq	57704	8	16	219	0	57947
	SSS-baySeq	57701	10	14	250	0	57975
	E-baySeq	57766	8	16	201	0	57991
	M-baySeq	57862	6	15	126	0	58009
	EEE-EBSeq	57906	36	10	84	0	58036
	SSS-EBSeq	57907	36	11	81	0	58035
	S-EBSeq	57904	36	12	83	0	58035
	S-EBSeq*	57908	37	9	81	0	58035
	M-EBSeq	57894	44	13	79	0	58030

## Sheet: Sheet2
	Frontal Cortex (FCX)
	DE pipeline	nonDEG	DEG_G1	DEG_G2	DEG_G3	DEG_all	Total
	(a) five possible expression patterns
	EEE-baySeq	57878	4	14	140	1	58037
	SSS-baySeq	57882	6	10	138	1	58037
	E-baySeq	57912	4	3	118	0	58037
	M-baySeq	57885	12	5	133	2	58037
	EEE-EBSeq	57692	22	33	290	0	58037
	SSS-EBSeq	57689	21	33	294	0	58037
	S-EBSeq	57716	20	34	267	0	58037
	S-EBSeq*	57720	20	33	264	0	58037
	M-EBSeq	57306	41	291	399	0	58037
	(b) four possible expression patterns
	EEE-baySeq	57899	4	2	132	0	58037
	SSS-baySeq	57888	4	6	139	0	58037
	E-baySeq	57891	8	6	132	0	58037
	M-baySeq	57894	4	6	133	0	58037
	EEE-EBSeq	57688	21	33	295	0	58037
	SSS-EBSeq	57688	20	37	292	0	58037
	S-EBSeq	57713	20	35	269	0	58037
	S-EBSeq*	57716	20	35	266	0	58037
	M-EBSeq	57300	41	291	405	0	58037
	(c) common
	EEE-baySeq	57861	3	1	116	0	57981
	SSS-baySeq	57863	3	3	123	0	57992
	E-baySeq	57877	3	2	106	0	57988
	M-baySeq	57870	3	3	120	0	57996
	EEE-EBSeq	57687	21	33	290	0	58031
	SSS-EBSeq	57687	20	33	292	0	58032
	S-EBSeq	57713	20	34	267	0	58034
	S-EBSeq*	57716	20	33	264	0	58033
	M-EBSeq	57300	41	291	399	0	58031
